# Supplementary material for: Basic maternal health care coverage among adolescents in 22 sub-Saharan African countries with high adolescent birth rate
Source: J Glob Health. 2020 Oct 8;10(2):021401. doi: 10.7189/jogh.10.021401 (PMC7719354; doi:10.7189/jogh.10.021401)
Supplement: Online Supplementary Document [file jogh-10-021401-s001.xlsx]

## Sheet: Table S1
Table S1 – Country coverage of essential maternal health services by age group: younger adolescents (15-19) and women (20-49).
Adolescents 15-19 years of age, who reported having at least one live birth in the two years preceding the survey date
Countries	Basic package and components										Additional interventions
	Basic package of maternal health services		ANC4		ANC care content*		Skilled birth attendant		Early initiation of breast feeding		Demand for family planning Satisfied modern methods		ANC, 1st visit 1st trim		ANC8		Institutional delivery		Stay in facility at least 24h after delivery		Postnatal care for baby		Postnatal care for mother
	%	CI	%	CI	%	CI	%	CI	%	CI	%	CI	%	CI	%	CI	%	CI	%	CI	%	CI	%	CI
Angola	14.8	[11.7, 17.9]	58	[54.7, 61.4]	43.5	[39.5, 47.6]	50.3	[46.8, 53.8]	49.5	[45.9, 53.1]	25.2	[19.8, 30.6]	42.8	[38.8, 46.8]	5.1	[3.5, 6.7]	47.8	[44.3, 51.3]	67.9	[62.8, 72.9]	17.7	[14.7, 20.6]	19.4	[16.3, 22.5]
BurkinaFaso	6.4	[4.8, 8]	32.2	[29, 35.3]	50.5	[47.1, 54]	78	[75.1, 80.8]	37.7	[34.4, 41]	26	[21.4, 30.7]	40.7	[37.2, 44.1]	0.3	[-0.1, 0.6]	76.9	[74, 79.8]	NA	[NA, NA]	26.3	[23.3, 29.3]	77.3	[74.5, 80.2]
Cameroon	14.8	[11.2, 18.4]	54.2	[49.5, 58.9]	80	[75.8, 84.1]	64.3	[59.8, 68.8]	29.8	[25.5, 34.1]	17	[13.6, 20.3]	31.6	[27.3, 35.9]	5.4	[3.3, 7.4]	61.8	[57.3, 66.3]	67.1	[61.7, 72.4]	6.6	[4.3, 8.8]	2.3	[1.1, 3.6]
CentralAfricanRepublic	16.4	[12, 20.9]	64.9	[60.1, 69.6]	61.8	[56.1, 67.5]	48	[43, 52.9]	43.3	[38.4, 48.3]	9.2	[6, 12.4]	NA	[NA, NA]	64.9	[60.1, 69.6]	47.8	[42.9, 52.8]	NA	[NA, NA]	NA	[NA, NA]	NA	[NA, NA]
Chad	2.8	[1.6, 4.1]	33.8	[30.8, 36.9]	26.9	[23.4, 30.3]	35.9	[32.9, 39]	19.5	[17.1, 21.8]	10.7	[7.2, 14.2]	47.1	[43.2, 51]	0.6	[0.2, 0.9]	24.5	[21.8, 27.3]	27	[21.4, 32.6]	4.1	[2.8, 5.3]	13.9	[11.7, 16]
Congo	9	[5.8, 12.1]	74.2	[70.2, 78.2]	57.7	[52.4, 63]	94.5	[93.1, 95.9]	20.9	[16.9, 25]	48.6	[41.9, 55.3]	45	[39.6, 50.3]	2.8	[1.2, 4.3]	92.2	[90.3, 94.1]	81.6	[77.4, 85.8]	25	[20.8, 29.2]	66.1	[61.4, 70.8]
CotedIvoire	4.1	[1.8, 6.3]	39.6	[34.5, 44.7]	38.3	[33.1, 43.5]	58.1	[52.9, 63.2]	30.7	[25.7, 35.7]	24.6	[18.2, 31]	24.9	[20.2, 29.5]	1.5	[0.2, 2.8]	54.7	[49.5, 59.9]	NA	[NA, NA]	29.3	[24.9, 33.8]	73.3	[68.6, 78.1]
DemocraticRepublicoftheCongo	5.7	[4, 7.3]	48.5	[44.9, 52.1]	20.9	[17.8, 23.9]	82.4	[79.9, 84.8]	48.5	[44.9, 52.1]	17.5	[13.2, 21.8]	20.3	[17.2, 23.4]	1.9	[0.8, 2.9]	72.5	[69.5, 75.5]	NA	[NA, NA]	6.5	[4.8, 8.3]	39.1	[35.6, 42.6]
Gabon	14.4	[10.8, 18]	76	[71.9, 80.1]	50.7	[45.6, 55.9]	70.9	[66.7, 75.1]	49.6	[44.5, 54.8]	12	[6.4, 17.6]	36.7	[31.8, 41.6]	4.7	[2.7, 6.7]	70.1	[65.8, 74.4]	25.6	[20.2, 31.1]	4.9	[3.1, 6.7]	78.6	[74.8, 82.4]
Guinea	2.5	[0.8, 4.1]	57	[52.7, 61.4]	38	[33.5, 42.5]	48.4	[44, 52.8]	12.7	[9.7, 15.8]	13.6	[8.4, 18.7]	42.8	[38.2, 47.4]	9	[6.3, 11.7]	40.1	[35.7, 44.4]	13.1	[8.6, 17.6]	25.6	[21.8, 29.3]	38.3	[34, 42.5]
GuineaBissau	14.9	[11.5, 18.3]	83	[79.7, 86.4]	73.2	[69.2, 77.2]	52.5	[47.8, 57.1]	32.7	[28.4, 37]	6.9	[4.6, 9.3]	16.1	[12.8, 19.4]	10.9	[8, 13.8]	50.6	[45.9, 55.3]	79.9	[73.2, 86.7]	16.2	[12.9, 19.5]	10.5	[7.7, 13.3]
Kenya	7.3	[5.6, 9.1]	47.8	[44.3, 51.4]	26.6	[23.3, 30]	66.7	[63.4, 70.1]	26.9	[23.8, 29.9]	65.2	[58.6, 71.9]	17	[14.3, 19.7]	2.2	[0.9, 3.4]	66.1	[62.8, 69.4]	38.5	[34, 43]	17	[14.1, 19.9]	27.1	[23.8, 30.3]
Liberia	31.7	[26.7, 36.7]	79.9	[76.1, 83.7]	70.4	[65.7, 75.2]	70	[65.5, 74.5]	58.9	[53.9, 63.9]	41.1	[33.9, 48.4]	65.3	[60.3, 70.3]	21.4	[17.2, 25.5]	65	[60.2, 69.8]	63.8	[57.4, 70.2]	36.2	[31.1, 41.3]	74.8	[70.5, 79]
Malawi	9.8	[8, 11.7]	45.1	[42, 48.1]	23.6	[21, 26.2]	91.5	[89.7, 93.2]	74.7	[71.9, 77.5]	80.6	[77.8, 83.4]	22.2	[19.7, 24.7]	1.3	[0.6, 1.9]	93.6	[92.1, 95.1]	92.3	[90.6, 94]	57.8	[54.7, 60.8]	37.8	[34.8, 40.8]
Mali	2	[1, 3.1]	40.3	[37.3, 43.3]	54.8	[51.2, 58.3]	37.3	[34.3, 40.2]	7.5	[5.9, 9.1]	12.4	[10.4, 14.4]	14.3	[12.1, 16.5]	4.3	[3, 5.5]	67.2	[64.3, 70]	21.9	[18.7, 25.1]	7.4	[5.8, 9.1]	3.2	[2, 4.4]
Mozambique	7.8	[5.9, 9.7]	48.7	[45.2, 52.3]	23.3	[20.2, 26.5]	64	[60.5, 67.5]	73	[69.8, 76.1]	33.7	[28, 39.5]	14.5	[11.9, 17]	0.9	[0.2, 1.6]	62.2	[58.7, 65.7]	NA	[NA, NA]	NA	[NA, NA]	NA	[NA, NA]
Niger	4.9	[3.2, 6.6]	32.3	[28.6, 35.9]	18	[15.1, 21]	38.2	[34.5, 42]	48.1	[44.2, 52.1]	42.6	[36.3, 48.8]	23.7	[20.2, 27.1]	0.4	[-0.2, 1]	32.1	[28.5, 35.6]	43.8	[37.3, 50.4]	11.6	[9.2, 14]	39.7	[35.9, 43.4]
Nigeria	9.7	[7.6, 11.7]	38.3	[35.9, 40.6]	44	[40.8, 47.2]	27.2	[25.1, 29.4]	29.3	[27, 31.6]	17.1	[13.3, 21]	22.9	[20.2, 25.6]	13.4	[11.7, 15]	25.9	[23.7, 28]	44	[39.2, 48.7]	9.7	[8.1, 11.2]	32.6	[30.3, 34.9]
SierraLeone	21.8	[18.8, 24.9]	76.9	[73.9, 79.9]	60.3	[56.7, 64]	65.7	[62.4, 69]	52.8	[49.3, 56.3]	33.7	[28, 39.5]	40.6	[36.9, 44.2]	37.9	[34.5, 41.3]	60.4	[57, 63.8]	66.2	[61.9, 70.6]	38.3	[34.8, 41.8]	75.4	[72.4, 78.5]
Tanzania	10	[7.4, 12.6]	46.4	[42.5, 50.3]	32.3	[28.6, 36]	68.9	[65.4, 72.5]	50.7	[46.8, 54.6]	51.4	[46, 56.7]	20	[16.9, 23.1]	0.5	[0, 1]	51	[47.1, 54.8]	59.9	[54.3, 65.4]	41.2	[37.3, 45.1]	32.2	[28.5, 35.9]
Zambia	4.4	[3, 5.9]	52.5	[49.1, 56]	14.2	[11.7, 16.7]	75.5	[72.6, 78.5]	62	[58.6, 65.4]	69.4	[64.9, 73.9]	23.4	[20.3, 26.4]	0.2	[0, 0.5]	79.3	[76.5, 82]	32.9	[29.2, 36.6]	16.7	[14, 19.4]	67.5	[64.2, 70.8]
Zimbabwe	14.2	[10.6, 17.7]	72.3	[68, 76.7]	27.8	[23.3, 32.3]	84.3	[80.5, 88.1]	55.9	[51.1, 60.8]	89.5	[86, 92.9]	40.8	[35.9, 45.8]	6.7	[4.4, 8.9]	84.1	[80.3, 87.9]	85.4	[81.8, 89.1]	69	[64.3, 73.7]	54.1	[49.2, 59]
Median	9.3	[6.7, 11.7]	50.6	[47.1, 54.2]	40.9	[36.5, 45.4]	65	[61.5, 68.9]	45.7	[41.3, 50.2]	25.6	[20.6, 30.8]	24.9	[20.3, 29.5]	3.5	[1.9, 4.9]	62	[58, 66]	59.9	[54.3, 65.4]	17.3	[14.4, 20.3]	38.7	[35.2, 42.6]
Min	2		32.2		14.2		27.2		7.5		6.9		14.3		0.2		24.5		13.1		4.1		2.3
Max	31.7		83		80		94.5		74.7		89.5		65.3		64.9		93.6		92.3		69		78.6
Min country	Mali		BurkinaFaso		Zambia		Nigeria		Mali		GuineaBissau		Mali		Zambia		Chad		Guinea		Chad		Cameroon
Max country	Liberia		GuineaBissau		Cameroon		Congo		Malawi		Zimbabwe		Liberia		CentralAfricanRepublic		Malawi		Malawi		Zimbabwe		Gabon
Women 20-49 years of age, who reported having at least one live birth in the two years preceding the survey date
Countries	Basic package and components										Additional interventions
	Basic package of maternal health services		ANC4		ANC care content*		Skilled birth attendant		Early initiation of breast feeding		Demand for family planning Satisfied modern methods		ANC, 1st visit 1st trim		ANC8		Institutional delivery		Stay in facility at least 24h after delivery		Postnatal care for baby		Postnatal care for mother
	%	CI	%	CI	%	CI	%	CI	%	CI	%	CI	%	CI	%	CI	%	CI	%	CI	%	CI	%	CI
Angola	17.5	[15.7, 19.4]	60.1	[58.3, 62]	53.4	[51.1, 55.6]	51.6	[49.7, 53.4]	47.9	[45.8, 49.9]	22.8	[20, 25.6]	47.7	[45.3, 50]	7.9	[6.7, 9.1]	46.9	[45, 48.8]	58.8	[55.6, 62]	17.9	[16.3, 19.6]	17.7	[16.1, 19.3]
BurkinaFaso	7.1	[6.3, 7.9]	32.6	[31.2, 34]	44.8	[43.3, 46.3]	73.4	[72.1, 74.7]	43.2	[41.7, 44.7]	30.3	[28.1, 32.6]	41.9	[40.3, 43.4]	0.5	[0.2, 0.7]	72.7	[71.4, 74]	NA	[NA, NA]	26.4	[25.1, 27.7]	73	[71.7, 74.3]
Cameroon	17.5	[15.6, 19.3]	61	[58.8, 63.2]	76.9	[74.7, 79.1]	61.8	[59.7, 63.8]	31.6	[29.4, 33.7]	16.9	[15.3, 18.5]	35.1	[32.9, 37.3]	7.1	[5.9, 8.2]	59.4	[57.3, 61.4]	71.6	[69.1, 74.2]	7.6	[6.4, 8.9]	4	[3, 4.9]
CentralAfricanRepublic	18.9	[16.9, 21]	69.2	[67.2, 71.1]	64.4	[61.9, 66.9]	52.6	[50.6, 54.7]	43.1	[40.9, 45.2]	8.4	[7, 9.8]	NA	[NA, NA]	69	[67, 71]	50.5	[48.4, 52.6]	NA	[NA, NA]	NA	[NA, NA]	NA	[NA, NA]
Chad	2.7	[2, 3.4]	31.3	[29.7, 32.8]	30.4	[28.5, 32.3]	35.8	[34.2, 37.3]	24	[22.6, 25.4]	18.7	[16.1, 21.3]	43.5	[41.4, 45.6]	0.8	[0.5, 1]	23.6	[22.2, 25]	27.7	[24.3, 31]	4.7	[3.9, 5.5]	17.3	[15.9, 18.7]
Congo	10.4	[8.6, 12.2]	76.5	[74.2, 78.7]	58	[55.1, 61]	94.1	[93.3, 94.8]	24.9	[22.5, 27.2]	36.1	[32.7, 39.6]	45.7	[42.7, 48.7]	5.1	[3.6, 6.6]	91.6	[90.6, 92.6]	83.1	[80.8, 85.4]	29.2	[26.7, 31.8]	66.7	[64, 69.4]
CotedIvoire	6.7	[5.4, 8]	43.6	[41.2, 45.9]	42	[39.5, 44.5]	62.1	[59.9, 64.4]	30.8	[28.5, 33.1]	26	[23, 29.1]	31.1	[28.8, 33.4]	3.5	[2.6, 4.4]	59.1	[56.8, 61.3]	NA	[NA, NA]	35.9	[33.6, 38.2]	73.8	[71.7, 76]
DemocraticRepublicoftheCongo	7.1	[6.1, 8]	46.1	[44.4, 47.9]	22.4	[20.9, 23.9]	84.1	[83, 85.1]	52.7	[51, 54.5]	17.3	[15.3, 19.3]	18.1	[16.7, 19.5]	2.4	[1.8, 2.9]	74	[72.6, 75.4]	NA	[NA, NA]	8.6	[7.7, 9.6]	45.9	[44.1, 47.7]
Gabon	11	[9.4, 12.5]	76.7	[74.6, 78.7]	37.4	[35.1, 39.7]	63.5	[61.5, 65.6]	52.5	[50.1, 54.9]	22.6	[19.1, 26.2]	35.4	[33.1, 37.6]	4.3	[3.2, 5.3]	62.2	[60.1, 64.3]	26.5	[23.7, 29.4]	5.9	[4.8, 7.1]	76.6	[74.7, 78.4]
Guinea	4.3	[3.2, 5.4]	55.9	[53.6, 58.3]	42.3	[39.8, 44.8]	45.6	[43.4, 47.8]	17.7	[15.8, 19.6]	13	[10.2, 15.7]	46	[43.5, 48.6]	9.7	[8.3, 11.2]	40.6	[38.4, 42.9]	13.9	[11.1, 16.6]	25.1	[23.1, 27.2]	37	[34.7, 39.2]
GuineaBissau	14.4	[12.4, 16.4]	82.4	[80.7, 84.1]	74.3	[72.3, 76.3]	43.3	[41.1, 45.6]	33.9	[31.6, 36.2]	7.5	[6.2, 8.8]	16.4	[14.5, 18.2]	12.9	[11.1, 14.7]	41.9	[39.7, 44.2]	77.9	[74.1, 81.7]	17.7	[16.1, 19.3]	9.6	[8.4, 10.9]
Kenya	7.1	[6.2, 8.1]	56.1	[54.5, 57.7]	20.6	[19.2, 22]	65.9	[64.6, 67.2]	30.6	[29.1, 32.1]	71	[68.7, 73.4]	20.3	[18.8, 21.7]	3.6	[2.9, 4.4]	65	[63.6, 66.3]	32.8	[30.8, 34.9]	17.3	[16, 18.5]	25.6	[24.2, 27]
Liberia	29	[26.2, 31.8]	76.2	[73.9, 78.5]	73	[70.7, 75.2]	64.1	[61.6, 66.6]	62.3	[59.5, 65]	30.6	[26.8, 34.3]	68.8	[66.1, 71.4]	21.8	[19.5, 24.2]	59.7	[57, 62.4]	60.6	[56.8, 64.3]	34.4	[31.6, 37.1]	71.5	[69, 73.9]
Malawi	9.1	[8.1, 10.1]	49	[47.3, 50.8]	22.2	[20.7, 23.6]	90.7	[89.7, 91.7]	76.7	[75.2, 78.2]	78.9	[77.3, 80.5]	23.7	[22.3, 25.2]	1.2	[0.8, 1.6]	92.4	[91.5, 93.4]	90.3	[89.2, 91.3]	60.3	[58.6, 61.9]	42.4	[40.8, 44.1]
Mali	1.8	[1.3, 2.2]	39.5	[38, 41]	55.4	[53.6, 57.2]	38.7	[37.2, 40.2]	6.3	[5.6, 7.1]	15.2	[14.1, 16.4]	15.9	[14.8, 17]	5	[4.4, 5.7]	62.8	[61.3, 64.3]	20.3	[18.7, 21.9]	9.5	[8.6, 10.4]	2.5	[2.1, 3]
Mozambique	7.2	[6.2, 8.1]	47.8	[45.8, 49.7]	22.6	[20.9, 24.2]	53.4	[51.5, 55.2]	77.8	[76.2, 79.3]	28.6	[25.9, 31.3]	12.8	[11.4, 14.1]	1	[0.7, 1.3]	52.6	[50.7, 54.5]	NA	[NA, NA]	NA	[NA, NA]	NA	[NA, NA]
Niger	3.3	[2.7, 3.9]	33.3	[31.6, 34.9]	14.5	[13.3, 15.8]	32.4	[30.8, 33.9]	54.3	[52.6, 56.1]	47.8	[45.1, 50.5]	25	[23.4, 26.6]	0.1	[0, 0.2]	27.7	[26.2, 29.2]	49.6	[46.5, 52.7]	13.4	[12.3, 14.5]	37.7	[36, 39.4]
Nigeria	16.3	[15.3, 17.3]	53.7	[52.7, 54.8]	61.1	[59.7, 62.4]	42.4	[41.5, 43.4]	34.9	[33.9, 35.9]	28	[26.3, 29.7]	26.5	[25.3, 27.7]	25.6	[24.8, 26.4]	39.4	[38.4, 40.3]	51.9	[50.1, 53.6]	15.1	[14.3, 15.9]	41.6	[40.6, 42.6]
SierraLeone	21.6	[19.9, 23.3]	75.7	[74, 77.4]	65.9	[63.9, 67.8]	61.7	[60, 63.5]	55	[53.2, 56.8]	29	[26.3, 31.7]	45.9	[43.9, 48]	36.1	[34.3, 37.9]	56.7	[54.9, 58.5]	68.2	[65.9, 70.5]	40.1	[38.2, 41.9]	76.1	[74.5, 77.8]
Tanzania	10.2	[8.9, 11.5]	48.4	[46.4, 50.3]	30.2	[28.4, 32]	62.9	[61.1, 64.7]	51.4	[49.4, 53.4]	47.6	[45, 50.2]	23.2	[21.4, 24.9]	0.9	[0.6, 1.3]	47.4	[45.6, 49.3]	58.3	[55.4, 61.3]	38.2	[36.3, 40.1]	32	[30.2, 33.9]
Zambia	4.4	[3.6, 5.3]	53	[51.2, 54.8]	11.2	[10, 12.4]	67	[65.5, 68.5]	65	[63.3, 66.7]	64.7	[62.6, 66.8]	24.2	[22.6, 25.8]	1	[0.6, 1.3]	70.3	[68.8, 71.8]	29.7	[27.7, 31.6]	15.7	[14.4, 17]	65.8	[64.2, 67.4]
Zimbabwe	14.1	[12.2, 16]	73.6	[71.3, 75.9]	27.9	[25.5, 30.3]	81.3	[79.3, 83.3]	58	[55.5, 60.6]	87.3	[85.5, 89.2]	39.6	[36.9, 42.2]	11.3	[9.6, 12.9]	80	[77.9, 82]	82.9	[80.7, 85.1]	68.4	[65.9, 70.8]	53.4	[50.8, 56]
Median	9.7	[8.4, 10.8]	54.8	[53.2, 56.2]	42.1	[39.6, 44.7]	62	[60, 64.1]	45.5	[43.8, 47.6]	28.3	[26.1, 30.5]	31.1	[28.8, 33.4]	4.7	[3.4, 5.5]	59.2	[56.9, 61.4]	58.3	[55.4, 61.3]	17.8	[16.2, 19.4]	42	[40.7, 43.3]
Min	1.8		31.3		11.2		32.4		6.3		7.5		12.8		0.1		23.6		13.9		4.7		2.5
Max	29		82.4		76.9		94.1		77.8		87.3		68.8		69		92.4		90.3		68.4		76.6
Min country	Mali		Chad		Zambia		Niger		Mali		GuineaBissau		Mozambique		Niger		Chad		Guinea		Chad		Mali
Max country	Liberia		GuineaBissau		Cameroon		Congo		Mozambique		Zimbabwe		Liberia		CentralAfricanRepublic		Malawi		Malawi		Zimbabwe		Gabon

## Sheet: Table S2
Table S2 - Country level data for figure 2 (Cascade of loss of coverage (median across countries) from ANC4 to early initiation of breastfeeding among adolescent mothers 15-19.)
Country	Age	Variable	Value	n	Denominator	Frequency	indicator	Median_value
Angola	15-19	co.cov1	1	748	1104	0.68	step 1	0.605
Angola	15-19	co.cov2	1	353	1104	0.32	step 2	0.275
Angola	15-19	co.cov3	1	233	1104	0.21	step 3	0.215
Angola	15-19	co.cov4	1	128	1104	0.12	step 4	0.09
BurkinaFaso	15-19	co.cov1	1	317	943	0.34	step 1	0.605
BurkinaFaso	15-19	co.cov2	1	201	943	0.21	step 2	0.275
BurkinaFaso	15-19	co.cov3	1	186	943	0.2	step 3	0.215
BurkinaFaso	15-19	co.cov4	1	74	943	0.08	step 4	0.09
Cameroon	15-19	co.cov1	1	308	490	0.63	step 1	0.605
Cameroon	15-19	co.cov2	1	262	490	0.53	step 2	0.275
Cameroon	15-19	co.cov3	1	217	490	0.44	step 3	0.215
Cameroon	15-19	co.cov4	1	69	490	0.14	step 4	0.09
CentralAfricanRepublic	15-19	co.cov1	1	391	430	0.91	step 1	0.605
CentralAfricanRepublic	15-19	co.cov2	1	245	430	0.57	step 2	0.275
CentralAfricanRepublic	15-19	co.cov3	1	163	430	0.38	step 3	0.215
CentralAfricanRepublic	15-19	co.cov4	1	67	430	0.16	step 4	0.09
Chad	15-19	co.cov1	1	442	900	0.49	step 1	0.605
Chad	15-19	co.cov2	1	163	900	0.18	step 2	0.275
Chad	15-19	co.cov3	1	109	900	0.12	step 3	0.215
Chad	15-19	co.cov4	1	27	900	0.03	step 4	0.09
Congo	15-19	co.cov1	1	604	786	0.77	step 1	0.605
Congo	15-19	co.cov2	1	361	786	0.46	step 2	0.275
Congo	15-19	co.cov3	1	349	786	0.44	step 3	0.215
Congo	15-19	co.cov4	1	65	786	0.08	step 4	0.09
CotedIvoire	15-19	co.cov1	1	227	525	0.43	step 1	0.605
CotedIvoire	15-19	co.cov2	1	119	525	0.23	step 2	0.275
CotedIvoire	15-19	co.cov3	1	93	525	0.18	step 3	0.215
CotedIvoire	15-19	co.cov4	1	18	525	0.03	step 4	0.09
DemocraticRepublicoftheCongo	15-19	co.cov1	1	654	1276	0.51	step 1	0.605
DemocraticRepublicoftheCongo	15-19	co.cov2	1	163	1276	0.13	step 2	0.275
DemocraticRepublicoftheCongo	15-19	co.cov3	1	155	1276	0.12	step 3	0.215
DemocraticRepublicoftheCongo	15-19	co.cov4	1	76	1276	0.06	step 4	0.09
Gabon	15-19	co.cov1	1	441	591	0.75	step 1	0.605
Gabon	15-19	co.cov2	1	243	591	0.41	step 2	0.275
Gabon	15-19	co.cov3	1	175	591	0.3	step 3	0.215
Gabon	15-19	co.cov4	1	83	591	0.14	step 4	0.09
Guinea	15-19	co.cov1	1	362	567	0.64	step 1	0.605
Guinea	15-19	co.cov2	1	174	567	0.31	step 2	0.275
Guinea	15-19	co.cov3	1	134	567	0.24	step 3	0.215
Guinea	15-19	co.cov4	1	15	567	0.03	step 4	0.09
GuineaBissau	15-19	co.cov1	1	475	541	0.88	step 1	0.605
GuineaBissau	15-19	co.cov2	1	343	541	0.63	step 2	0.275
GuineaBissau	15-19	co.cov3	1	193	541	0.36	step 3	0.215
GuineaBissau	15-19	co.cov4	1	82	541	0.15	step 4	0.09
Kenya	15-19	co.cov1	1	640	1207	0.53	step 1	0.605
Kenya	15-19	co.cov2	1	192	1207	0.16	step 2	0.275
Kenya	15-19	co.cov3	1	154	1207	0.13	step 3	0.215
Kenya	15-19	co.cov4	1	94	1207	0.08	step 4	0.09
Liberia	15-19	co.cov1	1	537	669	0.8	step 1	0.605
Liberia	15-19	co.cov2	1	391	669	0.58	step 2	0.275
Liberia	15-19	co.cov3	1	292	669	0.44	step 3	0.215
Liberia	15-19	co.cov4	1	187	669	0.28	step 4	0.09
Malawi	15-19	co.cov1	1	714	1536	0.46	step 1	0.605
Malawi	15-19	co.cov2	1	206	1536	0.13	step 2	0.275
Malawi	15-19	co.cov3	1	196	1536	0.13	step 3	0.215
Malawi	15-19	co.cov4	1	158	1536	0.1	step 4	0.09
Mali	15-19	co.cov1	1	539	1001	0.54	step 1	0.605
Mali	15-19	co.cov2	1	357	1001	0.36	step 2	0.275
Mali	15-19	co.cov3	1	222	1001	0.22	step 3	0.215
Mali	15-19	co.cov4	1	20	1001	0.02	step 4	0.09
Mozambique	15-19	co.cov1	1	579	999	0.58	step 1	0.605
Mozambique	15-19	co.cov2	1	151	999	0.15	step 2	0.275
Mozambique	15-19	co.cov3	1	122	999	0.12	step 3	0.215
Mozambique	15-19	co.cov4	1	88	999	0.09	step 4	0.09
Niger	15-19	co.cov1	1	264	702	0.38	step 1	0.605
Niger	15-19	co.cov2	1	78	702	0.11	step 2	0.275
Niger	15-19	co.cov3	1	64	702	0.09	step 3	0.215
Niger	15-19	co.cov4	1	45	702	0.06	step 4	0.09
Nigeria	15-19	co.cov1	1	795	1140	0.7	step 1	0.605
Nigeria	15-19	co.cov2	1	429	1140	0.38	step 2	0.275
Nigeria	15-19	co.cov3	1	258	1140	0.23	step 3	0.215
Nigeria	15-19	co.cov4	1	106	1140	0.09	step 4	0.09
SierraLeone	15-19	co.cov1	1	824	932	0.88	step 1	0.605
SierraLeone	15-19	co.cov2	1	526	932	0.56	step 2	0.275
SierraLeone	15-19	co.cov3	1	385	932	0.41	step 3	0.215
SierraLeone	15-19	co.cov4	1	216	932	0.23	step 4	0.09
Tanzania	15-19	co.cov1	1	390	829	0.47	step 1	0.605
Tanzania	15-19	co.cov2	1	149	829	0.18	step 2	0.275
Tanzania	15-19	co.cov3	1	124	829	0.15	step 3	0.215
Tanzania	15-19	co.cov4	1	73	829	0.09	step 4	0.09
Zambia	15-19	co.cov1	1	573	1086	0.53	step 1	0.605
Zambia	15-19	co.cov2	1	87	1086	0.08	step 2	0.275
Zambia	15-19	co.cov3	1	78	1086	0.07	step 3	0.215
Zambia	15-19	co.cov4	1	47	1086	0.04	step 4	0.09
Zimbabwe	15-19	co.cov1	1	365	482	0.76	step 1	0.605
Zimbabwe	15-19	co.cov2	1	114	482	0.24	step 2	0.275
Zimbabwe	15-19	co.cov3	1	105	482	0.22	step 3	0.215
Zimbabwe	15-19	co.cov4	1	68	482	0.14	step 4	0.09
